# Supplementary material for: Mining published lists of cancer related microarray experiments: Identification of a gene expression signature having a critical role in cell-cycle control
Source: BMC Bioinformatics. 2005 Dec 1;6(Suppl 4):S14. doi: 10.1186/1471-2105-6-S4-S14 (PMC1866394; doi:10.1186/1471-2105-6-S4-S14)
Supplement: Additional File 1 — This file contains lists of regulated genes. The initial analysis of p16, pRB expermients is reported in the worksheets pRB regulated, p16 regulated. Overlapping probesets extracted by mining published lists are indicated in worksheets: 'p16, pRB, EWS-FLI down start clus', 'EWS-FLI down, pRB up start clus'. The worksheets 'p16, pRB, EWS-FLI down expan clus', 'EWS-FLI down, pRB up expan clus' contain the expanded lists. [file 1471-2105-6-S4-S14-S1.xls]

## Sheet: p16_regulated
164 probesets regulated by p16 representing 145 unique NCBI Gene identifers.
Probeset ID	Official Gene Symbol	Gene description	Chromosome	NCBI Gene identifier
1053_at	RFC2	replication factor C (activator 1) 2, 40kDa	7	5982
1055_g_at	---	---	---	---
1119_at	RPA2	replication protein A2, 32kDa	1	6118
1162_g_at	---	---	---	---
1318_at	RBBP4	Retinoblastoma binding protein 4	1	5928
1382_at	RPA1	Replication protein A1, 70kDa	17	6117
1467_at	EPS8	Epidermal growth factor receptor pathway substrate 8	12	2059
1491_at	PTX3	Pentaxin-related gene, rapidly induced by IL-1 beta	3	5806
1536_at	CDC6	CDC6 cell division cycle 6 homolog (S. cerevisiae)	17	990
1544_at	BLM	Bloom syndrome	15	641
1592_at	TOP2A	topoisomerase (DNA) II alpha 170kDa	17	7153
1721_g_at	MAD2L1	MAD2 mitotic arrest deficient-like 1 (yeast)	4	4085
1775_at	POLA2	polymerase (DNA-directed), alpha (70kD)	11	23649
1792_g_at	CDK2	cyclin-dependent kinase 2	12	1017
1801_at	BARD1	BRCA1 associated RING domain 1	2	580
1824_s_at	PCNA	proliferating cell nuclear antigen	20	5111
1833_at	CDK2	cyclin-dependent kinase 2	12	1017
1854_at	MYBL2	v-myb myeloblastosis viral oncogene homolog (avian)-like 2	20	4605
1884_s_at	PCNA	Proliferating cell nuclear antigen	20	5111
1913_at	CCNG2	cyclin G2	4	901
1990_g_at	BRCA2	breast cancer 2, early onset	13	675
1993_s_at	BRCA1	breast cancer 1, early onset	17	672
1997_s_at	BAX	BCL2-associated X protein	19	581
2003_s_at	MSH6	mutS homolog 6 (E. coli)	2	2956
2017_s_at	CCND1	Cyclin D1 (PRAD1: parathyroid adenomatosis 1)	11	595
2020_at	CCND1	Cyclin D1 (PRAD1: parathyroid adenomatosis 1)	11	595
2033_s_at	WEE1	WEE1 homolog (S. pombe)	11	7465
2065_s_at	BAX	BCL2-associated X protein	19	581
31801_at	TMF1	TATA element modulatory factor 1	3	7110
31832_at	KIAA0286	KIAA0286 protein	12	23306
31847_at	C13orf22	Chromosome 13 open reading frame 22	13	10208
32074_at	DCLRE1A	DNA cross-link repair 1A (PSO2 homolog, S. cerevisiae)	10	9937
32097_at	PCNT2	Pericentrin 2 (kendrin)	21	5116
32144_at	RFX5	regulatory factor X, 5 (influences HLA class II expression)	1	5993
32165_at	SFRS7	splicing factor, arginine/serine-rich 7, 35kDa	2	6432
32194_at	CEBPZ	CCAAT/enhancer binding protein zeta	2	10153
32198_at	COMMD4	COMM domain containing 4	8	54939
32222_at	FLJ14639	Nuclear factor of activated T-cells, cytoplasmic, calcineurin-dependent 2 interacting protein	16	84901
32536_at	EBP	Emopamil binding protein (sterol isomerase)	X	10682
32577_s_at	HUMGT198A	GT198, complete ORF	17	29893
32587_at	ZFP36L2	zinc finger protein 36, C3H type-like 2	2	678
32589_at	CHAF1A	Chromatin assembly factor 1, subunit A (p150)	19	10036
32682_at	TMPO	thymopoietin	12	7112
32683_at	TMPO	thymopoietin	12	7112
32696_at	PBX3	Pre-B-cell leukemia transcription factor 3	9	5090
32767_at	SIL	TAL1 (SCL) interrupting locus	1	6491
32791_at	MAC30	hypothetical protein MAC30	17	27346
32855_at	LDLR	low density lipoprotein receptor (familial hypercholesterolemia)	19	3949
33113_at	CITED2	Cbp/p300-interacting transactivator, with Glu/Asp-rich carboxy-terminal domain, 2	6	10370
33125_at	FANCL	Fanconi anemia, complementation group L	2	55120
33243_at	TNFAIP8	Tumor necrosis factor, alpha-induced protein 8	5	25816
33252_at	MCM3	MCM3 minichromosome maintenance deficient 3 (S. cerevisiae)	6	4172
33334_at	ACYP1	acylphosphatase 1, erythrocyte (common) type	14	97
33352_at	HIST2H2BE	Histone 2, H2be	1	8349
33380_at	POLS	Polymerase (DNA directed) sigma	5	11044
33446_at	ABAT	4-aminobutyrate aminotransferase	16	18
33514_at	CAMK4	Calcium/calmodulin-dependent protein kinase IV	5	814
33543_s_at	PNN	pinin, desmosome associated protein	14	5411
33724_at	BRCA1	breast cancer 1, early onset	17	672
34202_at	PVRL3	Poliovirus receptor-related 3	3	25945
34314_at	RRM1	ribonucleotide reductase M1 polypeptide	11	6240
34337_s_at	M96	likely ortholog of mouse metal response element binding transcription factor 2	1	22823
34383_at	USP1	ubiquitin specific protease 1	1	7398
34386_at	MBD4	methyl-CpG binding domain protein 4	3	8930
34412_s_at	GP1BB	Glycoprotein Ib (platelet), beta polypeptide	22	2812
34659_at	NUP155	Nucleoporin 155kDa	5	9631
34716_at	FUSIP1	FUS interacting protein (serine-arginine rich) 1	1	10772
34755_at	ADPRTL2	ADP-ribosyltransferase (NAD+; poly(ADP-ribose) polymerase)-like 2	14	10038
34756_g_at	ADPRTL2	ADP-ribosyltransferase (NAD+; poly(ADP-ribose) polymerase)-like 2	14	10038
34765_at	KIAA0020	KIAA0020	9	9933
34820_at	PTN	Pleiotrophin (heparin binding growth factor 8, neurite growth-promoting factor 1)	7	5764
349_g_at	KIFC1	Kinesin family member C1	6	3833
35249_at	CCNE2	cyclin E2	8	9134
35312_at	MCM2	MCM2 minichromosome maintenance deficient 2, mitotin (S. cerevisiae)	3	4171
35368_at	ZNF207	Zinc finger protein 207	17	7756
35397_at	RAD51AP1	RAD51 associated protein 1	12	10635
36041_at	EXO1	exonuclease 1	1	9156
36053_at	CDKN2C	Cyclin-dependent kinase inhibitor 2C (p18, inhibits CDK4)	1	1031
36098_at	SFRS1	splicing factor, arginine/serine-rich 1 (splicing factor 2, alternate splicing factor)	17	6426
36491_at	TMSNB	thymosin, beta, identified in neuroblastoma cells	X	11013
36813_at	TRIP13	thyroid hormone receptor interactor 13	5	9319
36839_at	CDC6	CDC6 cell division cycle 6 homolog (S. cerevisiae)	17	990
36857_at	RAD1	RAD1 homolog (S. pombe)	5	5810
36913_at	SLBP	Stem-loop (histone) binding protein	4	7884
36968_s_at	EXOSC8	Exosome component 8	13	11340
36980_at	PNRC1	proline-rich nuclear receptor coactivator 1	6	10957
36985_at	IDI1	Isopentenyl-diphosphate delta isomerase	10	3422
37171_at	KIF23	kinesin family member 23	15	9493
37193_at	UMPK	uridine monophosphate kinase	1	7371
37218_at	BTG3	BTG family, member 3	21	10950
37297_at	RBM13	RNA binding motif protein 13	8	84549
37305_at	EZH2	enhancer of zeste homolog 2 (Drosophila)	7	2146
37458_at	CDC45L	CDC45 cell division cycle 45-like (S. cerevisiae)	22	8318
37474_at	OIP5	Opa-interacting protein 5	15	11339
37488_at	FNTB	Farnesyltransferase, CAAX box, beta	14	2342
37544_at	NFIL3	nuclear factor, interleukin 3 regulated	9	4783
37646_at	POLD3	polymerase (DNA-directed), delta 3, accessory subunit	11	10714
37686_s_at	UNG	Uracil-DNA glycosylase	12	7374
37961_at	PIK3R3	Phosphoinositide-3-kinase, regulatory subunit 3 (p55, gamma)	1	8503
38156_at	MDFI	MyoD family inhibitor	6	4188
38158_at	ESPL1	extra spindle poles like 1 (S. cerevisiae)	8	9700
38353_at	TUBGCP3	Tubulin, gamma complex associated protein 3	13	10426
38416_at	CCT6A	chaperonin containing TCP1, subunit 6A (zeta 1)	7	908
38576_at	HIST1H2BD	Histone 1, H2bd	6	3017
38804_at	CSE1L	CSE1 chromosome segregation 1-like (yeast)	20	1434
38834_at	TOPBP1	Topoisomerase (DNA) II binding protein 1	3	11073
38847_at	MELK	maternal embryonic leucine zipper kinase	9	9833
38863_at	RFC5	Replication factor C (activator 1) 5, 36.5kDa	12	5985
38864_at	FLJ14639	Nuclear factor of activated T-cells, cytoplasmic, calcineurin-dependent 2 interacting protein	16	84901
38933_at	PHF1	PHD finger protein 1	6	5252
38957_at	DCAMKL1	Doublecortin and CaM kinase-like 1	13	9201
38983_at	NDUFA6	NADH dehydrogenase (ubiquinone) 1 alpha subcomplex, 6, 14kDa	22	4700
39032_at	TGFB1I4	Transforming growth factor beta 1 induced transcript 4	13	8848
39118_at	DNAJA1	DnaJ (Hsp40) homolog, subfamily A, member 1	9	3301
39129_at	FLJ20297	Hypothetical protein FLJ20297	2	55627
39277_at	OSMR	Oncostatin M receptor	5	9180
39372_at	FADS1	fatty acid desaturase 1	11	3992
39562_at	CGGBP1	CGG triplet repeat binding protein 1	3	8545
39618_at	CRTL1	cartilage linking protein 1	5	1404
39651_at	RECQL4	RecQ protein-like 4	8	9401
39672_at	PTPN7	protein tyrosine phosphatase, non-receptor type 7	1	5778
39701_at	PEG3	paternally expressed 3	19	5178
39827_at	DDIT4	DNA-damage-inducible transcript 4	10	54541
39969_at	HIST1H4C	Histone 1, H4c	6	8364
40095_at	CA2	carbonic anhydrase II	8	760
40117_at	MCM6	MCM6 minichromosome maintenance deficient 6 (MIS5 homolog, S. pombe) (S. cerevisiae)	2	4175
40145_at	TOP2A	topoisomerase (DNA) II alpha 170kDa	17	7153
40202_at	BTEB1	basic transcription element binding protein 1	9	687
40355_at	WDHD1	WD repeat and HMG-box DNA binding protein 1	14	11169
40451_at	POLE	Polymerase (DNA directed), epsilon	12	5426
40456_at	SLC39A8	Solute carrier family 39 (zinc transporter), member 8	4	64116
40465_at	DDX23	DEAD (Asp-Glu-Ala-Asp) box polypeptide 23	12	9416
40552_s_at	FLJ40092	FLJ40092 protein	5	401196
40567_at	K-ALPHA-1	Tubulin, alpha, ubiquitous	12	10376
40587_s_at	EEF1E1	eukaryotic translation elongation factor 1 epsilon 1	6	9521
40726_at	KIF11	kinesin family member 11	10	3832
40822_at	NFATC3	Nuclear factor of activated T-cells, cytoplasmic, calcineurin-dependent 3	16	4775
40946_at	---	---	---	---
41050_at	TAF5	TAF5 RNA polymerase II, TATA box binding protein (TBP)-associated factor, 100kDa	10	6877
41060_at	CCNE1	cyclin E1	19	898
41175_at	CBFB	Core-binding factor, beta subunit	16	865
41460_at	RBM14	RNA binding motif protein 14	11	10432
41504_s_at	MAF	v-maf musculoaponeurotic fibrosarcoma oncogene homolog (avian)	16	4094
41547_at	BUB3	BUB3 budding uninhibited by benzimidazoles 3 homolog (yeast)	10	9184
41569_at	DNAJC9	DnaJ (Hsp40) homolog, subfamily C, member 9	10	23234
41713_at	ZKSCAN1	Zinc finger with KRAB and SCAN domains 1	7	7586
418_at	MKI67	antigen identified by monoclonal antibody Ki-67	10	4288
419_at	MKI67	antigen identified by monoclonal antibody Ki-67	10	4288
430_at	NP	nucleoside phosphorylase	14	4860
437_at	MMP3	matrix metalloproteinase 3 (stromelysin 1, progelatinase)	11	4314
507_s_at	ELF2	E74-like factor 2 (ets domain transcription factor)	4	1998
555_at	RAB40B	RAB40B, member RAS oncogene family	17	10966
604_at	BRCA1	breast cancer 1, early onset	17	672
653_at	RFC5	Replication factor C (activator 1) 5, 36.5kDa	12	5985
798_at	PRIM1	Primase, polypeptide 1, 49kDa	12	5557
860_at	MSH2	MutS homolog 2, colon cancer, nonpolyposis type 1 (E. coli)	2	4436
861_g_at	MSH2	MutS homolog 2, colon cancer, nonpolyposis type 1 (E. coli)	2	4436
886_at	DCK	deoxycytidine kinase	4	1633
966_at	RAD54L	RAD54-like (S. cerevisiae)	1	8438
967_g_at	RAD54L	RAD54-like (S. cerevisiae)	1	8438
975_at	PLK4	polo-like kinase 4 (Drosophila)	4	10733
981_at	MCM4	MCM4 minichromosome maintenance deficient 4 (S. cerevisiae)	8	4173
982_at	MCM5	MCM5 minichromosome maintenance deficient 5, cell division cycle 46 (S. cerevisiae)	22	4174
AFFX-BioB-M_at	---	---	---	---

## Sheet: pRB_regulated
361 probesets regulated by pRB representing 328 unique NCBI Gene identifers.
Probeset ID	Official Gene Symbol	Gene description	Chromosome	NCBI Gene identifier
1053_at	RFC2	replication factor C (activator 1) 2, 40kDa	7	5982
1054_at	---	---	---	---
1055_g_at	---	---	---	---
1104_s_at	HSPA1B	heat shock 70kDa protein 1B	6	3303
1252_at	---	---	---	---
1284_at	---	---	---	---
1318_at	RBBP4	Retinoblastoma binding protein 4	1	5928
1365_at	IL2RB	Interleukin 2 receptor, beta	22	3560
1370_at	IL7R	interleukin 7 receptor	5	3575
1385_at	TGFBI	Transforming growth factor, beta-induced, 68kDa	5	7045
1421_at	CAMK4	Calcium/calmodulin-dependent protein kinase IV	5	814
1452_at	LMO4	LIM domain only 4	1	8543
1456_s_at	IFI16	Interferon, gamma-inducible protein 16	1	3428
1461_at	NFKBIA	nuclear factor of kappa light polypeptide gene enhancer in B-cells inhibitor, alpha	14	4792
1536_at	CDC6	CDC6 cell division cycle 6 homolog (S. cerevisiae)	17	990
1544_at	BLM	Bloom syndrome	15	641
1557_at	PAK1	P21/Cdc42/Rac1-activated kinase 1 (STE20 homolog, yeast)	11	5058
1558_g_at	PAK1	P21/Cdc42/Rac1-activated kinase 1 (STE20 homolog, yeast)	11	5058
156_s_at	GPR19	G protein-coupled receptor 19	12	2842
1599_at	CDKN3	cyclin-dependent kinase inhibitor 3 (CDK2-associated dual specificity phosphatase)	14	1033
1610_s_at	DHFR	dihydrofolate reductase	5	1719
168_at	ADK	Adenosine kinase	10	132
1694_s_at	HNRPU	Heterogeneous nuclear ribonucleoprotein U (scaffold attachment factor A)	7	3192
173_at	CDH18	Cadherin 18, type 2	5	1016
1775_at	POLA2	polymerase (DNA-directed), alpha (70kD)	11	23649
1792_g_at	CDK2	cyclin-dependent kinase 2	12	1017
1801_at	BARD1	BRCA1 associated RING domain 1	2	580
1824_s_at	PCNA	proliferating cell nuclear antigen	20	5111
1833_at	CDK2	cyclin-dependent kinase 2	12	1017
1884_s_at	PCNA	Proliferating cell nuclear antigen	20	5111
1921_at	---	---	---	---
1942_s_at	CDK4	cyclin-dependent kinase 4	12	1019
1945_at	CCNB1	cyclin B1	5	891
1979_s_at	NOL1	Nucleolar protein 1, 120kDa	12	4839
2003_s_at	MSH6	mutS homolog 6 (E. coli)	2	2956
2021_s_at	CCNE1	cyclin E1	19	898
2028_s_at	E2F1	E2F transcription factor 1	20	1869
2031_s_at	CDKN1A	cyclin-dependent kinase inhibitor 1A (p21, Cip1)	6	1026
2062_at	IGFBP7	Insulin-like growth factor binding protein 7	4	3490
2086_s_at	TYRO3	TYRO3 protein tyrosine kinase	15	7301
231_at	TGM2	Transglutaminase 2 (C polypeptide, protein-glutamine-gamma-glutamyltransferase)	20	7052
282_at	MPHOSPH1	M-phase phosphoprotein 1	10	9585
296_at	---	---	---	---
31594_at	KRTHA3A	keratin, hair, acidic, 3A	17	3883
31598_s_at	GALE	galactose-4-epimerase, UDP-	1	2582
31600_s_at	POM121	Postmeiotic segregation increased 2-like 2	7	9883
31692_at	HSPA1B	heat shock 70kDa protein 1B	6	3304
31829_r_at	TGOLN2	trans-golgi network protein 2	2	10618
31831_at	SMTN	smoothelin	22	6525
31853_at	EED	Embryonic ectoderm development	11	8726
31859_at	MMP9	Matrix metalloproteinase 9 (gelatinase B, 92kDa gelatinase, 92kDa type IV collagenase)	20	4318
31867_at	BBX	Bobby sox homolog (Drosophila)	3	56987
31943_g_at	TULP3	Tubby like protein 3	12	7289
31944_at	TULP3	Tubby like protein 3	12	7289
31949_at	RASGRF1	Hypothetical protein LOC145899	15	5923
32074_at	DCLRE1A	DNA cross-link repair 1A (PSO2 homolog, S. cerevisiae)	10	9937
32087_at	HSF2	heat shock transcription factor 2	6	3298
32120_at	SPAG5	Sperm associated antigen 5	17	10615
32180_s_at	C4orf8	Chromosome 4 open reading frame 8	4	8603
32217_at	C12orf22	Chromosome 12 open reading frame 22	12	81566
32222_at	FLJ14639	Nuclear factor of activated T-cells, cytoplasmic, calcineurin-dependent 2 interacting protein	16	84901
32389_at	---	CDNA: FLJ23438 fis, clone HRC13275	17	---
32506_at	TBC1D1	TBC1 (tre-2/USP6, BUB2, cdc16) domain family, member 1	4	23216
32523_at	CLTB	Clathrin, light polypeptide (Lcb)	5	1212
32577_s_at	HUMGT198A	GT198, complete ORF	17	29893
32589_at	CHAF1A	Chromatin assembly factor 1, subunit A (p150)	19	10036
32602_at	RAP1GDS1	RAP1, GTP-GDP dissociation stimulator 1	4	5910
32607_at	BASP1	Brain abundant, membrane attached signal protein 1	5	10409
32617_at	FLJ10719	Hypothetical protein FLJ10719	15	55215
32618_at	BLVRA	Biliverdin reductase A	7	644
32654_g_at	BRD8	Bromodomain containing 8	5	10902
32662_at	MDC1	mediator of DNA damage checkpoint 1	6	9656
32668_at	SSBP2	Single-stranded DNA binding protein 2	5	23635
32682_at	TMPO	thymopoietin	12	7112
32683_at	TMPO	thymopoietin	12	7112
32696_at	PBX3	Pre-B-cell leukemia transcription factor 3	9	5090
32728_at	AMPH	Amphiphysin (Stiff-Man syndrome with breast cancer 128kDa autoantigen)	7	273
32740_at	Rab11-FIP2	KIAA0941 protein	10	22841
32755_at	ACTA2	Actin, alpha 2, smooth muscle, aorta	10	59
32775_r_at	PLSCR1	Phospholipid scramblase 1	3	5359
32786_at	JUNB	Jun B proto-oncogene	19	3726
32791_at	MAC30	hypothetical protein MAC30	17	27346
32809_at	ZNF24	Zinc finger protein 24 (KOX 17)	18	7572
32836_at	AGPAT1	1-acylglycerol-3-phosphate O-acyltransferase 1 (lysophosphatidic acid acyltransferase, alpha)	6	10554
32963_s_at	RRAGD	Ras-related GTP binding D	6	58528
33107_at	TRIM37	Tripartite motif-containing 37	17	4591
33125_at	FANCL	Fanconi anemia, complementation group L	2	55120
33220_at	ZNF187	Zinc finger protein 187	6	7741
33235_at	NAV3	neuron navigator 3	12	89795
33243_at	TNFAIP8	Tumor necrosis factor, alpha-induced protein 8	5	25816
33251_at	KIAA0779	KIAA0779 protein	3	23023
33252_at	MCM3	MCM3 minichromosome maintenance deficient 3 (S. cerevisiae)	6	4172
33255_at	NASP	Nuclear autoantigenic sperm protein (histone-binding)	1	4678
33328_at	HEG	HEG homolog	3	57493
33334_at	ACYP1	acylphosphatase 1, erythrocyte (common) type	14	97
33337_at	DEGS	degenerative spermatocyte homolog, lipid desaturase (Drosophila)	1	8560
33436_at	SOX9	SRY (sex determining region Y)-box 9 (campomelic dysplasia, autosomal sex-reversal)	17	6662
33439_at	SNF1LK	SNF1-like kinase	21	150094
33452_at	PLAT	Plasminogen activator, tissue	8	5327
33716_at	RAB22A	RAB22A, member RAS oncogene family	20	57403
33724_at	BRCA1	breast cancer 1, early onset	17	672
33730_at	GPCR5A	G protein-coupled receptor, family C, group 5, member A	12	9052
33791_at	DLEU1	Deleted in lymphocytic leukemia, 1	13	10301
33833_at	SPTAN1	Spectrin, alpha, non-erythrocytic 1 (alpha-fodrin)	9	6709
33881_at	ACSL3	Acyl-CoA synthetase long-chain family member 3	2	2181
33892_at	PKP2	Plakophilin 2	12	5318
33913_at	BAT2	HLA-B associated transcript 2	6	7916
34012_at	KRTHA4	keratin, hair, acidic, 4	17	3885
34028_at	GPR19	G protein-coupled receptor 19	12	2842
34270_at	LSM5	LSM5 homolog, U6 small nuclear RNA associated (S. cerevisiae)	7	23658
34308_at	HIST1H2AC	histone 1, H2ac	6	8334
34312_at	NCOA2	nuclear receptor coactivator 2	8	10499
34314_at	RRM1	ribonucleotide reductase M1 polypeptide	11	6240
34325_at	PQBP1	Polyglutamine binding protein 1	X	10084
34339_at	CYB5-M	Hypothetical protein LOC283852	16	80777
34383_at	USP1	ubiquitin specific protease 1	1	7398
34412_s_at	GP1BB	Glycoprotein Ib (platelet), beta polypeptide	22	2812
34563_at	KIF14	kinesin family member 14	1	9928
34659_at	NUP155	Nucleoporin 155kDa	5	9631
34678_at	FER1L3	Fer-1-like 3, myoferlin (C. elegans)	10	26509
34684_at	RECQL	RecQ protein-like (DNA helicase Q1-like)	12	5965
34716_at	FUSIP1	FUS interacting protein (serine-arginine rich) 1	1	10772
34717_s_at	FUSIP1	FUS interacting protein (serine-arginine rich) 1	1	10772
34736_at	CCNB1	cyclin B1	5	891
34738_at	SHMT1	Serine hydroxymethyltransferase 1 (soluble)	17	6470
34756_g_at	ADPRTL2	ADP-ribosyltransferase (NAD+; poly(ADP-ribose) polymerase)-like 2	14	10038
34777_at	ADM	adrenomedullin	11	133
34795_at	PLOD2	Procollagen-lysine, 2-oxoglutarate 5-dioxygenase (lysine hydroxylase) 2	3	5352
34798_at	BAG1	BCL2-associated athanogene	9	573
34820_at	PTN	Pleiotrophin (heparin binding growth factor 8, neurite growth-promoting factor 1)	7	5764
34852_g_at	STK6	serine/threonine kinase 6	20	6790
34863_s_at	CGI-49	CGI-49 protein	1	51097
34910_s_at	PHTF2	Putative homeodomain transcription factor 2	7	57157
35008_at	PER2	Period homolog 2 (Drosophila)	2	8864
35180_at	LOC113251	c-Mpl binding protein	12	113251
35214_at	UGDH	UDP-glucose dehydrogenase	4	7358
35241_at	ZNF518	Zinc finger protein 518	10	9849
35246_at	TYRO3	TYRO3 protein tyrosine kinase	15	7301
35249_at	CCNE2	cyclin E2	8	9134
35303_at	INSIG1	insulin induced gene 1	7	3638
35336_at	UNC84B	Unc-84 homolog B (C. elegans)	22	25777
35352_at	ARNT2	Aryl-hydrocarbon receptor nuclear translocator 2	15	9915
35364_at	APPBP1	Amyloid beta precursor protein binding protein 1, 59kDa	16	8883
35366_at	NID	nidogen (enactin)	1	4811
35367_at	LGALS3	Lectin, galactoside-binding, soluble, 3 (galectin 3)	14	3958
35372_r_at	IL8	interleukin 8	4	3576
35397_at	RAD51AP1	RAD51 associated protein 1	12	10635
354_s_at	RECQL	RecQ protein-like (DNA helicase Q1-like)	12	5965
35430_at	MED6	Mediator of RNA polymerase II transcription, subunit 6 homolog (yeast)	14	10001
35464_at	IL11	Interleukin 11	19	3589
35488_at	SNAPC1	small nuclear RNA activating complex, polypeptide 1, 43kDa	14	6617
35576_f_at	HIST1H2BL	histone 1, H2bl	6	8340
35579_at	SLAC2-B	SLAC2-B	11	23086
35648_at	AUTS2	Autism susceptibility candidate 2	7	26053
35705_at	NR1D2	nuclear receptor subfamily 1, group D, member 2	3	9975
35706_at	NR1D2	nuclear receptor subfamily 1, group D, member 2	3	9975
35710_s_at	STRA13	stimulated by retinoic acid 13	17	201254
35804_at	ASH2L	Ash2 (absent, small, or homeotic)-like (Drosophila)	8	9070
35808_at	SFRS6	Splicing factor, arginine/serine-rich 6	20	170510
35809_g_at	SFRS6	Splicing factor, arginine/serine-rich 6	20	170510
35845_at	SEC24B	SEC24 related gene family, member B (S. cerevisiae)	4	10427
35907_at	CCNF	cyclin F	16	899
36017_at	C13orf1	chromosome 13 open reading frame 1	13	57213
36041_at	EXO1	exonuclease 1	1	9156
36113_s_at	TNNT1	troponin T1, skeletal, slow	19	7138
36161_at	AP2B1	Adaptor-related protein complex 2, beta 1 subunit	17	163
36202_at	PKIA	Protein kinase (cAMP-dependent, catalytic) inhibitor alpha	8	5569
36234_at	EIF4A1	eukaryotic translation initiation factor 4A, isoform 1	17	1973
36269_at	ADAMTS3	A disintegrin-like and metalloprotease (reprolysin type) with thrombospondin type 1 motif, 3	4	9508
36347_f_at	HIST1H2BN	histone 1, H2bn	6	8341
36363_at	UGT8	UDP glycosyltransferase 8 (UDP-galactose ceramide galactosyltransferase)	4	7368
36457_at	GMPS	Guanine monphosphate synthetase	3	8833
36476_at	BRD8	Bromodomain containing 8	5	10902
36487_at	SHOX2	short stature homeobox 2	3	6474
36520_at	KIAA0690	KIAA0690	10	23223
36572_r_at	ARL6IP	ADP-ribosylation factor-like 6 interacting protein	16	23204
366_s_at	NEK2	NIMA (never in mitosis gene a)-related kinase 2	1	4751
36606_at	CPE	carboxypeptidase E	4	1363
36614_at	HSPA5	Heat shock 70kDa protein 5 (glucose-regulated protein, 78kDa)	9	3309
36711_at	MAFF	v-maf musculoaponeurotic fibrosarcoma oncogene homolog F (avian)	22	23764
36781_at	SERPINA1	Serine (or cysteine) proteinase inhibitor, clade A (alpha-1 antiproteinase, antitrypsin), member 1	14	5265
36827_at	ACBD3	acyl-Coenzyme A binding domain containing 3	1	64746
36852_at	TUSC3	tumor suppressor candidate 3	8	7991
36857_at	RAD1	RAD1 homolog (S. pombe)	5	5810
36873_at	VLDLR	very low density lipoprotein receptor	9	7436
36896_s_at	ARNTL	aryl hydrocarbon receptor nuclear translocator-like	11	406
36905_at	MAP3K7	Mitogen-activated protein kinase kinase kinase 7	6	6885
36912_at	CHAF1B	chromatin assembly factor 1, subunit B (p60)	21	8208
36913_at	SLBP	Stem-loop (histone) binding protein	4	7884
36943_r_at	PLAGL1	Pleiomorphic adenoma gene-like 1	6	5325
36953_at	MADH4	MAD, mothers against decapentaplegic homolog 4 (Drosophila)	18	4089
36976_at	CDH11	Cadherin 11, type 2, OB-cadherin (osteoblast)	16	1009
37023_at	LCP1	lymphocyte cytosolic protein 1 (L-plastin)	13	3936
37107_at	PPM1D	Protein phosphatase 1D magnesium-dependent, delta isoform	17	8493
37129_at	NPFF	neuropeptide FF-amide peptide precursor	12	8620
37161_at	---	Full length insert cDNA YH77E09	16	---
37215_at	PYGL	Phosphorylase, glycogen; liver (Hers disease, glycogen storage disease type VI)	14	5836
37218_at	BTG3	BTG family, member 3	21	10950
37244_at	UCHL3	Ubiquitin carboxyl-terminal esterase L3 (ubiquitin thiolesterase)	13	7347
37279_at	GEM	GTP binding protein overexpressed in skeletal muscle	8	2669
37293_at	ch-TOG	KIAA0097 gene product	11	9793
37297_at	RBM13	RNA binding motif protein 13	8	84549
37305_at	EZH2	enhancer of zeste homolog 2 (Drosophila)	7	2146
37365_at	DNAJB2	DnaJ (Hsp40) homolog, subfamily B, member 2	2	3300
37377_i_at	LMNA	Lamin A/C	1	4000
37378_r_at	LMNA	Lamin A/C	1	4000
37420_i_at	HLA-F	major histocompatibility complex, class I, F	6	3134
37442_at	DKFZp586I1420	hypothetical protein DKFZp586I1420	7	222161
37458_at	CDC45L	CDC45 cell division cycle 45-like (S. cerevisiae)	22	8318
37501_at	NRF	NF-kappa B-repressing factor	X	55922
37506_at	FNBP3	formin binding protein 3	2	55660
37509_at	CRLF3	Cytokine receptor-like factor 3	17	51379
37524_at	STK17B	Serine/threonine kinase 17b (apoptosis-inducing)	7	9262
37532_at	ACADM	acyl-Coenzyme A dehydrogenase, C-4 to C-12 straight chain	1	34
37552_at	KCNK1	Potassium channel, subfamily K, member 1	1	3775
37565_at	MMD	Monocyte to macrophage differentiation-associated	17	23531
37585_at	SNRPA1	Small nuclear ribonucleoprotein polypeptide A'	15	6627
376_at	SEMA3C	Sema domain, immunoglobulin domain (Ig), short basic domain, secreted, (semaphorin) 3C	7	10512
37615_at	GRB10	Growth factor receptor-bound protein 10	7	2887
37646_at	POLD3	polymerase (DNA-directed), delta 3, accessory subunit	11	10714
37686_s_at	UNG	Uracil-DNA glycosylase	12	7374
37695_at	RNF144	Ring finger protein 144	2	9781
377_g_at	SEMA3C	Sema domain, immunoglobulin domain (Ig), short basic domain, secreted, (semaphorin) 3C	7	10512
37732_at	RYBP	RING1 and YY1 binding protein	3	23429
37754_at	LGALS3BP	Lectin, galactoside-binding, soluble, 3 binding protein	17	3959
37776_at	PHTF1	Putative homeodomain transcription factor 1	1	10745
37778_at	KIN	KIN, antigenic determinant of recA protein homolog (mouse)	10	22944
37794_at	LOC155060	Hypothetical protein LOC155060	7	155060
37944_at	GCH1	GTP cyclohydrolase 1 (dopa-responsive dystonia)	14	2643
38010_at	BNIP3	BCL2/adenovirus E1B 19kDa interacting protein 3	10	664
38013_at	MTSG1	mitochondrial tumor suppressor gene 1	8	57509
38033_at	2005-09-10	Septin 10	2	151011
38065_at	HMGB2	high-mobility group box 2	4	3148
38163_at	RIMS2	Regulating synaptic membrane exocytosis 2	8	9699
38201_at	BCAT1	branched chain aminotransferase 1, cytosolic	12	586
38308_g_at	NCDN	neurochondrin	1	23154
38310_at	CNOT3	CCR4-NOT transcription complex, subunit 3	19	4849
38345_at	CEP1	centrosomal protein 1	9	11064
38353_at	TUBGCP3	Tubulin, gamma complex associated protein 3	13	10426
38356_at	FST	follistatin	5	10468
38379_at	GPNMB	Glycoprotein (transmembrane) nmb	7	10457
38458_at	CYB5	cytochrome b-5	18	1528
38470_i_at	APPBP2	amyloid beta precursor protein (cytoplasmic tail) binding protein 2	17	10513
38536_at	ARHGAP11A	Rho GTPase activating protein 11A	15	9824
38603_at	ZNF136	zinc finger protein 136 (clone pHZ-20)	19	7695
38617_at	LIMK2	LIM domain kinase 2	22	3985
38633_at	MTA1	Metastasis associated 1	14	9112
38748_at	ADARB1	Adenosine deaminase, RNA-specific, B1 (RED1 homolog rat)	21	104
38763_at	SORD	sorbitol dehydrogenase	15	6652
38863_at	RFC5	Replication factor C (activator 1) 5, 36.5kDa	12	5985
38881_i_at	TRIM16	Tripartite motif-containing 16	17	10626
38885_at	DNA2L	DNA2 DNA replication helicase 2-like (yeast)	10	1763
38945_at	MTF1	Metal-regulatory transcription factor 1	1	4520
38957_at	DCAMKL1	Doublecortin and CaM kinase-like 1	13	9201
38968_at	SH3BP5	SH3-domain binding protein 5 (BTK-associated)	3	9467
38983_at	NDUFA6	NADH dehydrogenase (ubiquinone) 1 alpha subcomplex, 6, 14kDa	22	4700
39032_at	TGFB1I4	Transforming growth factor beta 1 induced transcript 4	13	8848
39077_at	SRrp35	Serine-arginine repressor protein (35 kDa)	6	135295
39102_at	GPSM2	G-protein signalling modulator 2 (AGS3-like, C. elegans)	1	29899
39117_at	PHF2	PHD finger protein 2	9	5253
39118_at	DNAJA1	DnaJ (Hsp40) homolog, subfamily A, member 1	9	3301
39119_s_at	NK4	natural killer cell transcript 4	16	9235
39230_at	APOBEC3C	Apolipoprotein B mRNA editing enzyme, catalytic polypeptide-like 3C	22	27350
39243_s_at	PSIP1	PC4 and SFRS1 interacting protein 1	9	11168
39269_at	RFC3	replication factor C (activator 1) 3, 38kDa	13	5983
39291_at	PHKA1	Phosphorylase kinase, alpha 1 (muscle)	X	5255
39321_at	GABRA5	gamma-aminobutyric acid (GABA) A receptor, alpha 5	15	2558
39331_at	TUBB	tubulin, beta polypeptide	6	7280
39374_at	GTSE1	G-2 and S-phase expressed 1	22	51512
39396_at	LYPLA1	Lysophospholipase I	8	10434
39509_at	PDCD4	Programmed cell death 4 (neoplastic transformation inhibitor)	10	27250
39560_at	CBX6	Chromobox homolog 6	22	23466
39566_at	CHRNA7	Cholinergic receptor, nicotinic, alpha polypeptide 7	15	1139
39663_at	MAN2A1	Mannosidase, alpha, class 2A, member 1	5	4124
39665_at	GLRB	glycine receptor, beta	4	2743
39677_at	KIAA0186	KIAA0186 gene product	20	9837
39701_at	PEG3	paternally expressed 3	19	5178
39710_at	C5orf13	Chromosome 5 open reading frame 13	5	9315
39713_at	JARID1B	Jumonji, AT rich interactive domain 1B (RBP2-like)	1	10765
39729_at	PRDX2	peroxiredoxin 2	19	7001
39731_at	RBMX	RNA binding motif protein, X-linked	X	27316
39781_at	IGFBP4	insulin-like growth factor binding protein 4	17	3487
39790_at	ATP2A2	ATPase, Ca++ transporting, cardiac muscle, slow twitch 2	12	488
39812_at	MRPL12	mitochondrial ribosomal protein L12	17	6182
39827_at	DDIT4	DNA-damage-inducible transcript 4	10	54541
39864_at	CIRBP	Cold inducible RNA binding protein	19	1153
39923_at	ARHGAP12	Rho GTPase activating protein 12	10	94134
39931_at	DYRK3	dual-specificity tyrosine-(Y)-phosphorylation regulated kinase 3	1	8444
39951_at	PLS1	plastin 1 (I isoform)	3	5357
39969_at	HIST1H4C	Histone 1, H4c	6	8364
39980_at	VRK1	vaccinia related kinase 1	14	7443
40095_at	CA2	carbonic anhydrase II	8	760
40133_s_at	GRHPR	glyoxylate reductase/hydroxypyruvate reductase	9	9380
40193_at	ENO2	enolase 2, (gamma, neuronal)	12	2026
40220_at	HIS1	HMBA-inducible	17	10614
40260_g_at	RBM9	RNA binding motif protein 9	22	23543
40275_at	KPNA6	Karyopherin alpha 6 (importin alpha 7)	1	23633
40330_at	PLCE1	Phospholipase C, epsilon 1	10	51196
40355_at	WDHD1	WD repeat and HMG-box DNA binding protein 1	14	11169
40453_s_at	SFRS5	splicing factor, arginine/serine-rich 5	14	6430
40456_at	SLC39A8	Solute carrier family 39 (zinc transporter), member 8	4	64116
40487_at	TRIM44	Tripartite motif-containing 44	11	54765
40532_at	BIRC5	Baculoviral IAP repeat-containing 5 (survivin)	17	332
40541_at	ASS	argininosuccinate synthetase	9	445
40552_s_at	FLJ40092	FLJ40092 protein	5	401196
40732_at	NPAT	Nuclear protein, ataxia-telangiectasia locus	11	4863
40792_s_at	TRIO	Triple functional domain (PTPRF interacting)	5	7204
40812_at	MRPS6	mitochondrial ribosomal protein S6	21	6526
40916_at	FLJ10097	hypothetical protein FLJ10097	X	56271
40951_at	LOC283846	PI-3-kinase-related kinase SMG-1-like	16	283846
40961_at	SMARCA2	SWI/SNF related, matrix associated, actin dependent regulator of chromatin, subfamily a, member 2	9	6595
40976_at	KATNB1	katanin p80 (WD repeat containing) subunit B 1	16	10300
41048_at	PMAIP1	phorbol-12-myristate-13-acetate-induced protein 1	18	5366
41049_at	IRS1	insulin receptor substrate 1	2	3667
41060_at	CCNE1	cyclin E1	19	898
41081_at	BUB1	BUB1 budding uninhibited by benzimidazoles 1 homolog (yeast)	2	699
41085_at	POLE2	polymerase (DNA directed), epsilon 2 (p59 subunit)	14	5427
41142_at	OXCT1	3-oxoacid CoA transferase 1	5	5019
41179_at	RNF44	Ring finger protein 44	5	22838
41184_s_at	PSMB8	proteasome (prosome, macropain) subunit, beta type, 8 (large multifunctional protease 7)	6	5696
41196_at	KPNB1	Karyopherin (importin) beta 1	17	3837
41229_at	NFIB	Nuclear factor I/B	9	4781
41237_at	HLA-A	major histocompatibility complex, class I, A	6	3105
41328_s_at	EML2	echinoderm microtubule associated protein like 2	19	24139
41362_at	ABCG1	ATP-binding cassette, sub-family G (WHITE), member 1	21	9619
41366_at	KIAA1002	KIAA1002 protein	12	22864
41419_at	GULP1	GULP, engulfment adaptor PTB domain containing 1	2	51454
41490_at	PRPS2	phosphoribosyl pyrophosphate synthetase 2	X	5634
41534_at	PCDH7	BH-protocadherin (brain-heart)	4	5099
41550_at	RER1	RER1 homolog (S. cerevisiae)	1	11079
41569_at	DNAJC9	DnaJ (Hsp40) homolog, subfamily C, member 9	10	23234
41575_at	---	Clone 24739 mRNA sequence	8	---
41738_at	CALD1	Caldesmon 1	7	800
41739_s_at	CALD1	Caldesmon 1	7	800
41742_s_at	OPTN	Optineurin	10	10133
41743_i_at	OPTN	Optineurin	10	10133
41816_at	CARD10	caspase recruitment domain family, member 10	22	29775
41838_at	TREX2	Three prime repair exonuclease 2	X	11219
41852_at	RLF	Rearranged L-myc fusion sequence	1	6018
434_at	H1F0	H1 histone family, member 0	22	3005
435_g_at	H1F0	H1 histone family, member 0	22	3005
437_at	MMP3	matrix metalloproteinase 3 (stromelysin 1, progelatinase)	11	4314
527_at	CENPA	centromere protein A, 17kDa	2	1058
546_at	PKIA	Protein kinase (cAMP-dependent, catalytic) inhibitor alpha	8	5569
555_at	RAB40B	RAB40B, member RAS oncogene family	17	10966
604_at	BRCA1	breast cancer 1, early onset	17	672
653_at	RFC5	Replication factor C (activator 1) 5, 36.5kDa	12	5985
660_at	CYP24A1	cytochrome P450, family 24, subfamily A, polypeptide 1	20	1591
661_at	GAS1	growth arrest-specific 1	9	2619
712_s_at	---	---	---	---
753_at	NID2	Nidogen 2 (osteonidogen)	14	22795
798_at	PRIM1	Primase, polypeptide 1, 49kDa	12	5557
809_at	RAB27A	RAB27A, member RAS oncogene family	15	5873
824_at	GSTO1	Glutathione S-transferase omega 1	10	9446
860_at	MSH2	MutS homolog 2, colon cancer, nonpolyposis type 1 (E. coli)	2	4436
861_g_at	MSH2	MutS homolog 2, colon cancer, nonpolyposis type 1 (E. coli)	2	4436
892_at	TM4SF1	transmembrane 4 superfamily member 1	3	4071
948_s_at	PPID	peptidylprolyl isomerase D (cyclophilin D)	4	5481
981_at	MCM4	MCM4 minichromosome maintenance deficient 4 (S. cerevisiae)	8	4173
982_at	MCM5	MCM5 minichromosome maintenance deficient 5, cell division cycle 46 (S. cerevisiae)	22	4174
996_at	FGF1	fibroblast growth factor 1 (acidic)	5	2246

## Sheet: p16,pRB,EWS-FLI down start clus
39 probesets downregulated by p16, pRB, EWS/FLI representing 30 genes identified mining published lists
Probeset ID	Official Gene Symbol	Gene description	Chromosome	NCBI Gene identifier
1053_at	RFC2	replication factor C (activator 1) 2, 40kDa	7	5982
1536_at	CDC6	CDC6 cell division cycle 6 homolog (S. cerevisiae)	17	990
1544_at	BLM	Bloom syndrome	15	641
1775_at	POLA2	polymerase (DNA-directed), alpha (70kD)	11	23649
1792_g_at	CDK2	cyclin-dependent kinase 2	12	1017
1801_at	BARD1	BRCA1 associated RING domain 1	2	580
1824_s_at	PCNA	proliferating cell nuclear antigen	20	5111
1833_at	CDK2	cyclin-dependent kinase 2	12	1017
1884_s_at	PCNA	Proliferating cell nuclear antigen	20	5111
1993_s_at	BRCA1	breast cancer 1, early onset	17	672
2003_s_at	MSH6	mutS homolog 6 (E. coli)	2	2956
2021_s_at	CCNE1	cyclin E1	19	898
32074_at	DCLRE1A	DNA cross-link repair 1A (PSO2 homolog, S. cerevisiae)	10	9937
32589_at	CHAF1A	Chromatin assembly factor 1, subunit A (p150)	19	10036
32696_at	PBX3	Pre-B-cell leukemia transcription factor 3	9	5090
33252_at	MCM3	MCM3 minichromosome maintenance deficient 3 (S. cerevisiae)	6	4172
33724_at	BRCA1	breast cancer 1, early onset	17	672
34314_at	RRM1	ribonucleotide reductase M1 polypeptide	11	6240
34383_at	USP1	ubiquitin specific protease 1	1	7398
34659_at	NUP155	Nucleoporin 155kDa	5	9631
34755_at	ADPRTL2	ADP-ribosyltransferase (NAD+; poly(ADP-ribose) polymerase)-like 2	14	10038
34756_g_at	ADPRTL2	ADP-ribosyltransferase (NAD+; poly(ADP-ribose) polymerase)-like 2	14	10038
34757_at	ADPRTL2	ADP-ribosyltransferase (NAD+; poly(ADP-ribose) polymerase)-like 2	14	10038
35249_at	CCNE2	cyclin E2	8	9134
36041_at	EXO1	exonuclease 1	1	9156
36839_at	CDC6	CDC6 cell division cycle 6 homolog (S. cerevisiae)	17	990
36857_at	RAD1	RAD1 homolog (S. pombe)	5	5810
37458_at	CDC45L	CDC45 cell division cycle 45-like (S. cerevisiae)	22	8318
37646_at	POLD3	polymerase (DNA-directed), delta 3, accessory subunit	11	10714
38863_at	RFC5	Replication factor C (activator 1) 5, 36.5kDa	12	5985
39969_at	HIST1H4C	Histone 1, H4c	6	8364
41060_at	CCNE1	cyclin E1	19	898
604_at	BRCA1	breast cancer 1, early onset	17	672
653_at	RFC5	Replication factor C (activator 1) 5, 36.5kDa	12	5985
798_at	PRIM1	Primase, polypeptide 1, 49kDa	12	5557
860_at	MSH2	MutS homolog 2, colon cancer, nonpolyposis type 1 (E. coli)	2	4436
861_g_at	MSH2	MutS homolog 2, colon cancer, nonpolyposis type 1 (E. coli)	2	4436
981_at	MCM4	MCM4 minichromosome maintenance deficient 4 (S. cerevisiae)	8	4173
982_at	MCM5	MCM5 minichromosome maintenance deficient 5, cell division cycle 46 (S. cerevisiae)	22	4174

## Sheet: EWS-FLI down, pRB up start clus
21 probesets upregulated by pRB and downregulated by EWS/FLI representing 18 genes identified mining published lists
Probeset ID	Official Gene Symbol	Gene description	Chromosome	NCBI Gene identifier
1370_at	IL7R	interleukin 7 receptor	5	3575
1599_at	CDKN3	cyclin-dependent kinase inhibitor 3 (CDK2-associated dual specificity phosphatase)	14	1033
1945_at	CCNB1	cyclin B1	5	891
282_at	MPHOSPH1	M-phase phosphoprotein 1	10	9585
31831_at	SMTN	smoothelin	22	6525
32120_at	SPAG5	Sperm associated antigen 5	17	10615
33452_at	PLAT	Plasminogen activator, tissue	8	5327
34563_at	KIF14	kinesin family member 14	1	9928
34736_at	CCNB1	cyclin B1	5	891
34851_at	STK6	serine/threonine kinase 6	20	6790
34852_g_at	STK6	serine/threonine kinase 6	20	6790
35464_at	IL11	Interleukin 11	19	3589
35907_at	CCNF	cyclin F	16	899
36227_at	IL7R	interleukin 7 receptor	5	3575
38536_at	ARHGAP11A	Rho GTPase activating protein 11A	15	9824
39230_at	APOBEC3C	Apolipoprotein B mRNA editing enzyme, catalytic polypeptide-like 3C	22	27350
39374_at	GTSE1	G-2 and S-phase expressed 1	22	51512
41081_at	BUB1	BUB1 budding uninhibited by benzimidazoles 1 homolog (yeast)	2	699
41531_at	TM4SF1	transmembrane 4 superfamily member 1	3	4071
527_at	CENPA	centromere protein A, 17kDa	2	1058
892_at	TM4SF1	transmembrane 4 superfamily member 1	3	4071

## Sheet: p16,pRB,EWS-FLI down expan clus
210 probesets downregulated by p16, pRB, EWS/FLI expanded with cluster analysis
Probeset ID	Official Gene Symbol	Gene description	Chromosome	NCBI Gene identifier
1053_at	RFC2	replication factor C (activator 1) 2, 40kDa	7	5982
1054_at	---	---	---	---
1055_g_at	---	---	---	---
1119_at	RPA2	replication protein A2, 32kDa	1	6118
1162_g_at	---	---	---	---
1382_at	RPA1	Replication protein A1, 70kDa	17	6117
149_at	DDX39	DEAD (Asp-Glu-Ala-Asp) box polypeptide 39	19	10212
1503_at	BRCA2	breast cancer 2, early onset	13	675
1536_at	CDC6	CDC6 cell division cycle 6 homolog (S. cerevisiae)	17	990
1544_at	BLM	Bloom syndrome	15	641
1557_at	PAK1	P21/Cdc42/Rac1-activated kinase 1 (STE20 homolog, yeast)	11	5058
1558_g_at	PAK1	P21/Cdc42/Rac1-activated kinase 1 (STE20 homolog, yeast)	11	5058
1721_g_at	MAD2L1	MAD2 mitotic arrest deficient-like 1 (yeast)	4	4085
1753_s_at	RAD23A	RAD23 homolog A (S. cerevisiae)	19	5886
1775_at	POLA2	polymerase (DNA-directed), alpha (70kD)	11	23649
1792_g_at	CDK2	cyclin-dependent kinase 2	12	1017
1795_g_at	CCND3	Cyclin D3	6	896
1801_at	BARD1	BRCA1 associated RING domain 1	2	580
1803_at	CDC2	cell division cycle 2, G1 to S and G2 to M	10	983
1809_at	CDC7	CDC7 cell division cycle 7 (S. cerevisiae)	1	8317
1824_s_at	PCNA	proliferating cell nuclear antigen	20	5111
1828_s_at	FGF2	Fibroblast growth factor 2 (basic)	4	2247
1833_at	CDK2	cyclin-dependent kinase 2	12	1017
1854_at	MYBL2	v-myb myeloblastosis viral oncogene homolog (avian)-like 2	20	4605
1877_g_at	---	---	---	---
1884_s_at	PCNA	Proliferating cell nuclear antigen	20	5111
1924_at	CCNH	Cyclin H	5	902
1990_g_at	BRCA2	breast cancer 2, early onset	13	675
1993_s_at	BRCA1	breast cancer 1, early onset	17	672
2003_s_at	MSH6	mutS homolog 6 (E. coli)	2	2956
2021_s_at	CCNE1	cyclin E1	19	898
2033_s_at	WEE1	WEE1 homolog (S. pombe)	11	7465
237_s_at	PPP2CA	protein phosphatase 2 (formerly 2A), catalytic subunit, alpha isoform	5	5515
31521_f_at	HIST1H4J	histone 1, H4j	6	8363
31598_s_at	GALE	galactose-4-epimerase, UDP-	1	2582
31672_g_at	RBMS1P;	---	12	5938
31832_at	KIAA0286	KIAA0286 protein	12	23306
31853_at	EED	Embryonic ectoderm development	11	8726
32074_at	DCLRE1A	DNA cross-link repair 1A (PSO2 homolog, S. cerevisiae)	10	9937
32097_at	PCNT2	Pericentrin 2 (kendrin)	21	5116
32222_at	FLJ14639	Nuclear factor of activated T-cells, cytoplasmic, calcineurin-dependent 2 interacting protein	16	84901
32441_at	CTPS	CTP synthase	1	1503
32554_s_at	TBL1X	Transducin (beta)-like 1X-linked	X	6907
32577_s_at	HUMGT198A	GT198, complete ORF	17	29893
32584_at	PSMD8	proteasome (prosome, macropain) 26S subunit, non-ATPase, 8	19	5714
32589_at	CHAF1A	Chromatin assembly factor 1, subunit A (p150)	19	10036
32632_g_at	GBA	Similar to GBA protein	1	2630
32683_at	TMPO	thymopoietin	12	7112
32696_at	PBX3	Pre-B-cell leukemia transcription factor 3	9	5090
32728_at	AMPH	Amphiphysin (Stiff-Man syndrome with breast cancer 128kDa autoantigen)	7	273
32775_r_at	PLSCR1	Phospholipid scramblase 1	3	5359
32869_at	MRE11A	MRE11 meiotic recombination 11 homolog A (S. cerevisiae)	11	4361
32870_g_at	MRE11A	MRE11 meiotic recombination 11 homolog A (S. cerevisiae)	11	4361
33124_at	VRK2	Vaccinia related kinase 2	2	7444
33125_at	FANCL	Fanconi anemia, complementation group L	2	55120
33195_at	DHODH	dihydroorotate dehydrogenase	16	1723
33252_at	MCM3	MCM3 minichromosome maintenance deficient 3 (S. cerevisiae)	6	4172
33255_at	NASP	Nuclear autoantigenic sperm protein (histone-binding)	1	4678
33334_at	ACYP1	acylphosphatase 1, erythrocyte (common) type	14	97
33354_at	SMURF2	SMAD specific E3 ubiquitin protein ligase 2	17	64750
33398_at	ACIN1	Apoptotic chromatin condensation inducer 1	14	22985
33724_at	BRCA1	breast cancer 1, early onset	17	672
33726_at	POLR2D	polymerase (RNA) II (DNA directed) polypeptide D	2	5433
33791_at	DLEU1	Deleted in lymphocytic leukemia, 1	13	10301
33815_at	UMPS	uridine monophosphate synthetase (orotate phosphoribosyl transferase and orotidine-5'-decarboxylase)	3	7372
34314_at	RRM1	ribonucleotide reductase M1 polypeptide	11	6240
34325_at	PQBP1	Polyglutamine binding protein 1	X	10084
34337_s_at	M96	likely ortholog of mouse metal response element binding transcription factor 2	1	22823
34366_g_at	PPIE	Peptidylprolyl isomerase E (cyclophilin E)	1	10450
34383_at	USP1	ubiquitin specific protease 1	1	7398
34472_at	FZD6	Frizzled homolog 6 (Drosophila)	8	8323
34482_at	MGC4701	hypothetical protein MGC4701	4	79441
34659_at	NUP155	Nucleoporin 155kDa	5	9631
34680_s_at	p44S10	Proteasome regulatory particle subunit p44S10	3	9861
34716_at	FUSIP1	FUS interacting protein (serine-arginine rich) 1	1	10772
34755_at	ADPRTL2	ADP-ribosyltransferase (NAD+; poly(ADP-ribose) polymerase)-like 2	14	10038
34756_g_at	ADPRTL2	ADP-ribosyltransferase (NAD+; poly(ADP-ribose) polymerase)-like 2	14	10038
34757_at	ADPRTL2	ADP-ribosyltransferase (NAD+; poly(ADP-ribose) polymerase)-like 2	14	10038
34763_at	CSPG6	chondroitin sulfate proteoglycan 6 (bamacan)	10	9126
34814_at	UBA2	SUMO-1 activating enzyme subunit 2	19	10054
34857_at	AFURS1	ATPase family homolog up-regulated in senescence cells	3	79572
34893_at	NDUFV2	NADH dehydrogenase (ubiquinone) flavoprotein 2, 24kDa	18	4729
35232_f_at	CETN3	centrin, EF-hand protein, 3 (CDC31 homolog, yeast)	5	1070
35246_at	TYRO3	TYRO3 protein tyrosine kinase	15	7301
35249_at	CCNE2	cyclin E2	8	9134
35312_at	MCM2	MCM2 minichromosome maintenance deficient 2, mitotin (S. cerevisiae)	3	4171
35349_at	COPS3	COP9 constitutive photomorphogenic homolog subunit 3 (Arabidopsis)	17	8533
35352_at	ARNT2	Aryl-hydrocarbon receptor nuclear translocator 2	15	9915
35364_at	APPBP1	Amyloid beta precursor protein binding protein 1, 59kDa	16	8883
35397_at	RAD51AP1	RAD51 associated protein 1	12	10635
35652_g_at	MAP3K4	mitogen-activated protein kinase kinase kinase 4	6	4216
35710_s_at	STRA13	stimulated by retinoic acid 13	17	201254
35725_at	KPNA3	Karyopherin alpha 3 (importin alpha 4)	13	3839
35743_at	CPSF4	Cleavage and polyadenylation specific factor 4, 30kDa	7	10898
35838_at	ZNF410	Zinc finger protein 410	14	57862
35851_g_at	PTDSR	Phosphatidylserine receptor	17	23210
36041_at	EXO1	exonuclease 1	1	9156
36053_at	CDKN2C	Cyclin-dependent kinase inhibitor 2C (p18, inhibits CDK4)	1	1031
36125_s_at	RALY	RNA binding protein (autoantigenic, hnRNP-associated with lethal yellow)	20	22913
36171_at	PC4	activated RNA polymerase II transcription cofactor 4	5	10923
36202_at	PKIA	Protein kinase (cAMP-dependent, catalytic) inhibitor alpha	8	5569
36457_at	GMPS	Guanine monphosphate synthetase	3	8833
36490_s_at	PRPS1	phosphoribosyl pyrophosphate synthetase 1	X	5631
36504_at	FARS2	Phenylalanine-tRNA synthetase 2 (mitochondrial)	6	10667
36535_at	MFAP1	microfibrillar-associated protein 1	15	4236
36545_s_at	SFI1	Homolog of yeast Sfi1	22	9814
36813_at	TRIP13	thyroid hormone receptor interactor 13	5	9319
36822_at	TAF15	TAF15 RNA polymerase II, TATA box binding protein (TBP)-associated factor, 68kDa	17	8148
36833_at	GLA	galactosidase, alpha	X	2717
36839_at	CDC6	CDC6 cell division cycle 6 homolog (S. cerevisiae)	17	990
36857_at	RAD1	RAD1 homolog (S. pombe)	5	5810
36909_at	WEE1	WEE1 homolog (S. pombe)	11	7465
36913_at	SLBP	Stem-loop (histone) binding protein	4	7884
36922_at	RRM2	ribonucleotide reductase M2 polypeptide	2	6241
36951_at	MRPL49	mitochondrial ribosomal protein L49	11	740
36968_s_at	EXOSC8	Exosome component 8	13	11340
37193_at	UMPK	uridine monophosphate kinase	1	7371
37238_s_at	PKMYT1	membrane-associated tyrosine- and threonine-specific cdc2-inhibitory kinase	16	9088
37359_at	KIAA0102	KIAA0102 gene product	11	9789
37438_at	CP110	CP110 protein	16	9738
37458_at	CDC45L	CDC45 cell division cycle 45-like (S. cerevisiae)	22	8318
37532_at	ACADM	acyl-Coenzyme A dehydrogenase, C-4 to C-12 straight chain	1	34
37565_at	MMD	Monocyte to macrophage differentiation-associated	17	23531
37585_at	SNRPA1	Small nuclear ribonucleoprotein polypeptide A'	15	6627
37610_at	FLJ10803	Hypothetical protein FLJ10803	7	55744
37646_at	POLD3	polymerase (DNA-directed), delta 3, accessory subunit	11	10714
37819_at	MDM1	Nuclear protein double minute 1	12	56890
37985_at	LMNB1	lamin B1	5	4001
38035_at	MTMR6	Myotubularin related protein 6	13	9107
38353_at	TUBGCP3	Tubulin, gamma complex associated protein 3	13	10426
38357_at	IRAK1BP1	Interleukin-1 receptor-associated kinase 1 binding protein 1	6	134728
38368_at	DUT	DUTP pyrophosphatase	15	1854
38459_g_at	CYB5	cytochrome b-5	18	1528
38501_s_at	ITGB3BP	Integrin beta 3 binding protein (beta3-endonexin)	1	23421
38571_at	FGFR1OP	FGFR1 oncogene partner	6	11116
38702_at	POLE3	polymerase (DNA directed), epsilon 3 (p17 subunit)	9	54107
38709_at	BMS1L	BMS1-like, ribosome assembly protein (yeast)	10	9790
38712_at	C1orf9	Chromosome 1 open reading frame 9	1	51430
38728_at	NUP205	Nucleoporin 205kDa	7	23165
38768_at	HADHSC	L-3-hydroxyacyl-Coenzyme A dehydrogenase, short chain	4	3033
38801_at	VAPA	VAMP (vesicle-associated membrane protein)-associated protein A, 33kDa	18	9218
38834_at	TOPBP1	Topoisomerase (DNA) II binding protein 1	3	11073
38846_at	SSBP1	Single-stranded DNA binding protein 1	18	6742
38847_at	MELK	maternal embryonic leucine zipper kinase	9	9833
38863_at	RFC5	Replication factor C (activator 1) 5, 36.5kDa	12	5985
38885_at	DNA2L	DNA2 DNA replication helicase 2-like (yeast)	10	1763
38940_at	Spc25	kinetochore protein Spc25	2	57405
38941_s_at	Spc25	kinetochore protein Spc25	2	57405
38943_at	HCCS	holocytochrome c synthase (cytochrome c heme-lyase)	X	3052
38983_at	NDUFA6	NADH dehydrogenase (ubiquinone) 1 alpha subcomplex, 6, 14kDa	22	4700
38988_at	WHSC1	Wolf-Hirschhorn syndrome candidate 1	4	7468
39004_at	MRPS11	mitochondrial ribosomal protein S11	15	64963
39067_at	MEA	male-enhanced antigen	6	4201
39129_at	FLJ20297	Hypothetical protein FLJ20297	2	55627
39243_s_at	PSIP1	PC4 and SFRS1 interacting protein 1	9	11168
39262_at	HSU79266	protein predicted by clone 23627	11	29901
39269_at	RFC3	replication factor C (activator 1) 3, 38kDa	13	5983
39357_at	C2F	C2f protein	12	10436
39555_at	ING1L	inhibitor of growth family, member 1-like	4	3622
39611_at	---	CDNA: FLJ22256 fis, clone HRC02860	22	---
39631_at	EMP2	Epithelial membrane protein 2	16	2013
39665_at	GLRB	glycine receptor, beta	4	2743
39677_at	KIAA0186	KIAA0186 gene product	20	9837
39702_at	RPP30	ribonuclease P (30kD)	10	10556
39704_s_at	HMGA1	high mobility group AT-hook 1	6	3159
39901_at	EDIL3	EGF-like repeats and discoidin I-like domains 3	5	10085
39969_at	HIST1H4C	Histone 1, H4c	6	8364
39980_at	VRK1	vaccinia related kinase 1	14	7443
40036_at	MAGOH	mago-nashi homolog, proliferation-associated (Drosophila)	1	4116
40070_at	RBM10	RNA binding motif protein 10	X	8241
40117_at	MCM6	MCM6 minichromosome maintenance deficient 6 (MIS5 homolog, S. pombe) (S. cerevisiae)	2	4175
40193_at	ENO2	enolase 2, (gamma, neuronal)	12	2026
40334_at	CSTF2	Cleavage stimulation factor, 3' pre-RNA, subunit 2, 64kDa	X	1478
40355_at	WDHD1	WD repeat and HMG-box DNA binding protein 1	14	11169
40456_at	SLC39A8	Solute carrier family 39 (zinc transporter), member 8	4	64116
40584_at	NUP88	Nucleoporin 88kDa	17	4927
40587_s_at	EEF1E1	eukaryotic translation elongation factor 1 epsilon 1	6	9521
40589_at	SNTB2	Syntrophin, beta 2 (dystrophin-associated protein A1, 59kDa, basic component 2)	16	6645
40784_at	PPP2R5C	Protein phosphatase 2, regulatory subunit B (B56), gamma isoform	14	5527
40831_at	KIAA1279	KIAA1279	10	26128
41060_at	CCNE1	cyclin E1	19	898
41085_at	POLE2	polymerase (DNA directed), epsilon 2 (p59 subunit)	14	5427
41251_at	TRIP3	thyroid hormone receptor interactor 3	17	9326
41342_at	RANBP1	RAN binding protein 1	22	5902
41460_at	RBM14	RNA binding motif protein 14	11	10432
41480_at	RAD51C	RAD51 homolog C (S. cerevisiae)	17	5889
41490_at	PRPS2	phosphoribosyl pyrophosphate synthetase 2	X	5634
41540_at	PPP1R7	protein phosphatase 1, regulatory subunit 7	2	5510
41551_at	RER1	RER1 homolog (S. cerevisiae)	1	11079
41638_at	KIAA0073	KIAA0073 protein	5	23398
41670_at	D15Wsu75e	DNA segment, Chr 15, Wayne State University 75, expressed	22	27351
41855_at	HAT1	Histone acetyltransferase 1	2	8520
41860_at	LOC93081	hypothetical protein BC015148	13	93081
41862_at	KIAA0056	KIAA0056 protein	11	23310
423_at	EWSR1	Ewing sarcoma breakpoint region 1	22	2130
546_at	PKIA	Protein kinase (cAMP-dependent, catalytic) inhibitor alpha	8	5569
579_at	CENPC1	Centromere protein C 1	4	1060
604_at	BRCA1	breast cancer 1, early onset	17	672
653_at	RFC5	Replication factor C (activator 1) 5, 36.5kDa	12	5985
673_at	MTHFD1	Methylenetetrahydrofolate dehydrogenase (NADP+ dependent), methenyltetrahydrofolate cyclohydrolase, formyltetrahydrofolate synthetase	2	4522
786_at	POLA	Polymerase (DNA directed), alpha	X	5422
798_at	PRIM1	Primase, polypeptide 1, 49kDa	12	5557
809_at	RAB27A	RAB27A, member RAS oncogene family	15	5873
860_at	MSH2	MutS homolog 2, colon cancer, nonpolyposis type 1 (E. coli)	2	4436
861_g_at	MSH2	MutS homolog 2, colon cancer, nonpolyposis type 1 (E. coli)	2	4436
886_at	DCK	deoxycytidine kinase	4	1633
967_g_at	RAD54L	RAD54-like (S. cerevisiae)	1	8438
975_at	PLK4	polo-like kinase 4 (Drosophila)	4	10733
981_at	MCM4	MCM4 minichromosome maintenance deficient 4 (S. cerevisiae)	8	4173
982_at	MCM5	MCM5 minichromosome maintenance deficient 5, cell division cycle 46 (S. cerevisiae)	22	4174

## Sheet: EWS-FLI down, pRB up expan clus
93 probesets upregulated by pRB and downregulated by EWS/FLI expanded with cluster analysis
Probeset ID	Official Gene Symbol	Gene description	Chromosome	NCBI Gene identifier
1370_at	IL7R	interleukin 7 receptor	5	3575
1584_at	CDC25C	cell division cycle 25C	5	995
1599_at	CDKN3	cyclin-dependent kinase inhibitor 3 (CDK2-associated dual specificity phosphatase)	14	1033
1651_at	UBE2C	ubiquitin-conjugating enzyme E2C	20	11065
1675_at	RASA1	RAS p21 protein activator (GTPase activating protein) 1	5	5921
1945_at	CCNB1	cyclin B1	5	891
282_at	MPHOSPH1	M-phase phosphoprotein 1	10	9585
296_at	---	---	---	---
314_at	PIGB	Phosphatidylinositol glycan, class B	15	9488
31831_at	SMTN	smoothelin	22	6525
31880_at	D8S2298E	reproduction 8	8	7993
32081_at	CIT	Citron (rho-interacting, serine/threonine kinase 21)	12	11113
32120_at	SPAG5	Sperm associated antigen 5	17	10615
32197_at	SLC25A11	solute carrier family 25 (mitochondrial carrier; oxoglutarate carrier), member 11	17	8402
32259_at	EZH1	enhancer of zeste homolog 1 (Drosophila)	17	2145
32263_at	CCNB2	cyclin B2	15	9133
32518_at	ZNF259	zinc finger protein 259	11	8882
32655_s_at	BRD8	Bromodomain containing 8	5	10902
32662_at	MDC1	mediator of DNA damage checkpoint 1	6	9656
33235_at	NAV3	neuron navigator 3	12	89795
33452_at	PLAT	Plasminogen activator, tissue	8	5327
33877_s_at	EXOC7	Exocyst complex component 7	17	23265
34012_at	KRTHA4	keratin, hair, acidic, 4	17	3885
34563_at	KIF14	kinesin family member 14	1	9928
34654_at	MTMR1	myotubularin related protein 1	X	8776
34712_at	DNMBP	Dynamin binding protein	10	23268
34736_at	CCNB1	cyclin B1	5	891
34851_at	STK6	serine/threonine kinase 6	20	6790
34852_g_at	STK6	serine/threonine kinase 6	20	6790
35153_at	NBS1	Nijmegen breakage syndrome 1 (nibrin)	8	4683
35202_at	RNGTT	RNA guanylyltransferase and 5'-phosphatase	6	8732
35255_at	IPO7	Importin 7	11	10527
35314_at	CNAP1	chromosome condensation-related SMC-associated protein 1	12	9918
35343_at	GOT1	Glutamic-oxaloacetic transaminase 1, soluble (aspartate aminotransferase 1)	10	2805
35464_at	IL11	Interleukin 11	19	3589
35467_g_at	DNAJB12	DnaJ (Hsp40) homolog, subfamily B, member 12	10	54788
35653_at	GPS2	G protein pathway suppressor 2	17	2874
35677_at	MGC9084	hypothetical protein MGC9084	1	92342
35697_at	PTS	6-pyruvoyltetrahydropterin synthase	11	5805
35699_at	BUB1B	BUB1 budding uninhibited by benzimidazoles 1 homolog beta (yeast)	15	701
35769_at	GPR56	G protein-coupled receptor 56	16	9289
35907_at	CCNF	cyclin F	16	899
36005_at	SFRS16	Splicing factor, arginine/serine-rich 16 (suppressor-of-white-apricot homolog, Drosophila)	19	11129
36017_at	C13orf1	chromosome 13 open reading frame 1	13	57213
36227_at	IL7R	interleukin 7 receptor	5	3575
36489_at	PRPS1	phosphoribosyl pyrophosphate synthetase 1	X	5631
36572_r_at	ARL6IP	ADP-ribosylation factor-like 6 interacting protein	16	23204
36599_at	ME2	Malic enzyme 2, NAD(+)-dependent, mitochondrial	18	4200
36671_at	ASNS	Asparagine synthetase	7	440
36837_at	KIF2C	kinesin family member 2C	1	11004
36894_at	CBX7	chromobox homolog 7	22	23492
37173_at	CENPE	centromere protein E, 312kDa	4	1062
37231_at	DLG7	discs, large homolog 7 (Drosophila)	14	9787
37293_at	ch-TOG	KIAA0097 gene product	11	9793
37302_at	CENPF	Centromere protein F, 350/400ka (mitosin)	1	1063
37474_at	OIP5	Opa-interacting protein 5	15	11339
37577_at	ARHGAP19	Rho GTPase activating protein 19	10	84986
37703_at	RABGGTB	Rab geranylgeranyltransferase, beta subunit	1	5876
37760_at	BAIAP2	BAI1-associated protein 2	17	10458
38078_at	FLNB	Filamin B, beta (actin binding protein 278)	3	2317
38158_at	ESPL1	extra spindle poles like 1 (S. cerevisiae)	8	9700
38283_at	EBAG9	Estrogen receptor binding site associated, antigen, 9	8	9166
38452_at	NIPA2	Non imprinted in Prader-Willi/Angelman syndrome 2	15	81614
38536_at	ARHGAP11A	Rho GTPase activating protein 11A	15	9824
38649_at	FNDC3	Fibronectin type III domain containing 3	13	22862
38726_at	DPM2	dolichyl-phosphate mannosyltransferase polypeptide 2, regulatory subunit	9	8818
39230_at	APOBEC3C	Apolipoprotein B mRNA editing enzyme, catalytic polypeptide-like 3C	22	27350
39308_r_at	---	---	---	---
39374_at	GTSE1	G-2 and S-phase expressed 1	22	51512
39715_at	CBX5	Chromobox homolog 5 (HP1 alpha homolog, Drosophila)	10	23468
40427_at	COX17	COX17 homolog, cytochrome c oxidase assembly protein (yeast)	3	10063
40434_at	PODXL	podocalyxin-like	7	5420
40532_at	BIRC5	Baculoviral IAP repeat-containing 5 (survivin)	17	332
40585_at	ADCY7	Adenylate cyclase 7	16	113
40588_r_at	EEF1E1	eukaryotic translation elongation factor 1 epsilon 1	6	9521
40676_at	ITGB3BP	Integrin beta 3 binding protein (beta3-endonexin)	1	23421
40758_at	ICT1	immature colon carcinoma transcript 1	17	3396
41081_at	BUB1	BUB1 budding uninhibited by benzimidazoles 1 homolog (yeast)	2	699
41145_at	FAM13A1	Family with sequence similarity 13, member A1	4	10144
41399_at	KIAA1111	KIAA1111 protein	X	23133
41430_at	WDR7	WD repeat domain 7	18	23335
41531_at	TM4SF1	transmembrane 4 superfamily member 1	3	4071
41547_at	BUB3	BUB3 budding uninhibited by benzimidazoles 3 homolog (yeast)	10	9184
41746_at	NHP2L1	NHP2 non-histone chromosome protein 2-like 1 (S. cerevisiae)	22	4809
419_at	MKI67	antigen identified by monoclonal antibody Ki-67	10	4288
437_at	MMP3	matrix metalloproteinase 3 (stromelysin 1, progelatinase)	11	4314
527_at	CENPA	centromere protein A, 17kDa	2	1058
572_at	---	---	---	---
781_at	RABGGTB	Rab geranylgeranyltransferase, beta subunit	1	5876
831_at	DDX10	DEAD (Asp-Glu-Ala-Asp) box polypeptide 10	11	1662
866_at	THBS1	Thrombospondin 1	15	7057
892_at	TM4SF1	transmembrane 4 superfamily member 1	3	4071
996_at	FGF1	fibroblast growth factor 1 (acidic)	5	2246
